# Supplementary material for: Long-Term Dietary Taurine Lowers Plasma Levels of Cholesterol and Bile Acids
Source: Int J Mol Sci. 2022 Feb 4;23(3):1793. doi: 10.3390/ijms23031793 (PMC8836270; doi:10.3390/ijms23031793)
Supplement: Supplementary file 1 [file ijms-23-01793-s001.zip]

Archive with 1 entries (1 files):
- ijms-1548844-supplementary.pdf
